# Supplementary material for: Differential properties of NS1 glycoproteins in West Nile and Usutu viruses
Source: Emerg Microbes Infect. 2026 Apr 29;15(1):2667565. doi: 10.1080/22221751.2026.2667565 (PMC13224725; doi:10.1080/22221751.2026.2667565)
Supplement: Supp Table 1 2 3.xlsx [file TEMI_A_2667565_SM3020.xlsx]

## Sheet: Sup 1
Sample type	Age	Clinical Manifestation	Immunosuppression	Date of sampling	Date Of Onset	Gender	Hospitalisation	Lab Method	Outcome	WNV/USUV lineage
CSF	59	WNND	YES	2024-07-22	2024-07-12	F	YES	NUC	Recovered	Lineage 2
serum	51	WNND	NO	2024-08-05	2024-07-15	M	YES	SIGM	Recovered	/
serum	74	WNND	NO	2024-07-27	2024-07-15	M	YES	NUC	Recovered	Lineage 2
CSF				2024-07-27
serum	69	WNND	NO	2024-07-31	2024-07-29	M	YES	NUC	Recovered	Lineage 2
CSF				2024-07-31
serum	65	WNND	NO	2024-08-02	2024-07-29	M	YES	SIGM	Recovered	Lineage 2
serum	74	WNND	NO	2024-07-31	2024-07-19	F	YES	SIGM	Recovered	/
CSF				2024-07-31
serum	83	WNND	NO	2024-08-01	2024-07-23	M	YES	SIGM	Death	/
CSF				2024-08-07
serum	80	WNND	NO	2024-08-01	2024-07-27	M	YES	SIGM	Recovered	/
serum	45	WNND	NO	2024-08-05	2024-07-24	F	YES	SIGM	Recovered	/
serum	67	WNND	NO	2024-08-05	2024-07-24	F	YES	SIGM	Recovered	/
CSF				2024-08-05
CSF	76	WNND	NO	2024-08-06	2024-08-04	M	YES	SIGM	Recovered	/
serum	47	WNND	NO	2024-08-07	2024-08-04	M	YES	NUC	Recovered	Lineage 2
CSF				2024-08-07
CSF	77	WNND	NO	2024-08-07	2024-08-05	M	YES	SIGM	Unknown	/
serum	78	WNND	NO	2024-08-13	2024-08-06	M	YES	NUC	Unknown	/
CSF				2024-08-06
serum	64	WNND	YES	2024-08-09	2024-07-25	M	YES	NUC	Death	Lineage 2
serum	61	WNND	NO	2024-08-14	2024-07-29	M	YES	NUC	Recovered	Lineage 2
serum	79	WNND	NO	2024-09-11	2024-08-06	M	YES	SIGM	Recovered	/
CSF				2024-08-14
serum	30	WNND	NO	2024-08-13	2024-08-06	F	YES	SIGM	Recovered	/
serum	59	WNND	NO	2024-08-23	2024-07-31	F	YES	SIGM	Recovered	/
CSF				2024-08-23
serum	77	WNND	NO	2024-08-13	2024-08-02	F	YES	SIGM	Unknown	/
CSF				2024-08-13
serum	69	WNND	NO	not known	2024-08-08	F	YES	SIGM	Unknown	/
CSF				not known
serum	56	WNND	NO	2024-08-15	2024-08-12	F	YES	SIGM	Recovered	/
CSF				2024-08-15
serum	65	WNND	NO	2024-08-16	2024-08-15	M	YES	SIGM	Death	/
CSF				2024-08-16
serum	75	WNND	NO	2024-08-20	2024-08-17	M	YES	SIGM	Recovered	/
CSF				2024-08-20
serum	66	WNND	NO	2024-08-21	2024-08-06	M	YES	NUC	Unknown	/
serum	79	WNND	NO	2024-08-22	2024-08-13	M	YES	NUC	Recovered	/
CSF				2024-08-22
serum	52	WNND	NO	2024-08-21	2024-08-18	F	YES	SIGM	Recovered	/
CSF				2024-08-21
serum	69	WNND	NO	2024-08-22	2024-08-20	M	YES	SIGM	Recovered	/
serum	81	WNND	NO	2024-08-30	2024-08-19	M	YES	SIGM	Death	/
CSF				2024-08-23
serum	10	WNND	NO	2024-08-28	2024-08-12	M	YES	SIGM	Recovered	/
serum	51	WNND	NO	2024-08-22	2024-08-09	M	YES	SIGM	Recovered	/
CSF				2024-08-22
serum	54	WNND	NO	2024-08-27	2024-08-22	M	YES	SIGM	Recovered	/
serum	78	WNND	NO	2024-08-27	2024-08-21	M	YES	SIGM	Unknown	/
CSF				2024-08-27
serum	63	WNND	NO	2024-09-02	2024-08-21	M	YES	SIGM	Recovered	/
CSF				2024-09-02
serum	72	WNND	NO	2024-09-02	2024-08-23	M	YES	SIGM	Recovered	/
CSF				2024-09-02
serum	61	WNND	YES	2024-08-29	2024-08-29	F	YES	NUC	Recovered	Lineage 2
CSF				2024-08-29
serum	40	WNND	NO	2024-08-29	2024-08-22	F	YES	NUC	Unknown	/
CSF				2024-08-29
serum	68	WNND	NO	2024-08-29	2024-08-26	M	YES	SIGM	Recovered	Lineage 2
CSF				2024-08-29
serum	37	WNND	NO	2024-09-02	2024-08-28	M	YES	NUC	Recovered	Lineage 2
CSF				2024-09-02
serum	66	WNND	NO	2024-09-03	2024-08-30	M	YES	NUC	Unknown	/
CSF				2024-09-03
serum	58	WNND	YES	2024-09-02	2024-08-25	F	YES	NUC	Unknown	/
CSF				2024-09-02
serum	42	WNND	NO	2024-09-04	2024-08-31	F	YES	SIGM	Recovered	Lineage 2
CSF				2024-09-04
serum	81	WNND	NO	2024-09-04	2024-08-27	F	YES	SIGM	Unknown	/
CSF				2024-09-04
serum	22	WNND	YES	2024-09-11	2024-08-30	M	YES	SIGM	Unknown	/
CSF				2024-09-06
serum	67	WNND	NO	2024-09-10	2024-09-07	F	YES	SIGM	Recovered	/
CSF				2024-09-08
serum	40	WNND	YES	2024-09-09	2024-09-02	M	YES	NUC	Recovered	Lineage 2
CSF				2024-09-09
serum	63	WNND	NO	2024-09-06	2024-08-27	M	YES	SIGM	Unknown	/
serum	79	WNND	NO	2024-09-05	2024-09-03	M	YES	SIGM	Recovered	Lineage 2
CSF				2024-09-05
serum	73	WNND	NO	2024-09-04	2024-08-28	F	YES	SIGM	Recovered	/
CSF	76	WNND	NO	2024-09-09	2024-09-04	F	YES	SIGM	Unknown	/
serum	71	WNND	NO	2024-09-05	2024-08-22	M	YES	SIGM	Recovered	/
CSF				2024-09-05
CSF	70	WNND	NO	2024-09-08	2024-09-04	F	YES	SIGM	Unknown	/
serum				2024-09-09
serum	68	WNND	NO	2024-09-10	2024-09-05	M	YES	SIGM	Recovered	Lineage 2
CSF				2024-09-10
serum	73	WNND	NO	2024-09-11	2024-09-04	M	YES	SIGM	Death	/
CSF				2024-09-11
serum	53	WNND	YES	2024-09-10	2024-09-05	F	YES	SIGM	Unknown	/
CSF				2024-09-10
serum	58	WNND	NO	2024-09-16	2024-09-10	F	YES	SIGM	Recovered	/
CSF				2024-09-16
serum	75	WNND	YES	2024-09-16	2024-09-06	F	YES	NUC	Unknown	Lineage 2
CSF	66	WNND	NO	2024-09-16	2024-09-04	M	YES	NUC	Recovered	Lineage 2
serum				2024-09-16
serum	74	WNND	NO	2024-09-13	2024-09-11	M	YES	NUC	Unknown	Lineage 2
CSF				2024-09-13
serum	61	WNND	NO	2024-09-13	2024-09-10	M	YES	SIGM	Recovered	Lineage 2
CSF				2024-09-13
serum	67	WNND	NO	2024-09-16	2024-09-14	F	YES	NUC	Recovered	Lineage 2
CSF				2024-09-16
serum	81	WNND	NO	2024-09-13	2024-09-06	F	YES	SIGM	Unknown	/
serum	75	WNND	NO	2024-09-24	2024-09-19	M	YES	SIGM	Recovered	Lineage 2
CSF				2024-09-20
serum	47	WNND	NO	2024-09-18	2024-09-11	M	YES	SIGM	Unknown	/
CSF				2024-09-18
serum	59	WNND	NO	2024-09-21	2024-08-20	M	YES	SIGM	Unknown	/
serum	41	WNND	NO	2024-10-14	2024-09-10	F	YES	SIGM	Unknown	/
CSF				2024-09-20
serum	60	WNND	YES	2024-09-28	2024-09-18	F	YES	NUC	Unknown	/
serum	68	WNND	NO	2024-09-30	2024-09-22	M	YES	SIGM	Unknown	/
CSF				2024-09-27
serum	68	WNND	NO	2024-10-07	2024-09-16	M	YES	SIGM	Recovered	/
CSF				2024-10-07
CSF	78	WNND	NO	2024-10-03	2024-10-02	F	YES	SIGM	Unknown	/
CSF				2024-10-16
serum	8	WNND	NO	2023-07-11	2023-07-11	M	YES	NUC	Unknown	/
serum	56	WNND	NO	2023-08-23	2023-08-23	M	YES	NUC	Unknown	/
serum	69	WNND	NO	2023-08-18	2023-08-11	M	YES	NUC	Unknown	/
serum	70	WNND	YES	2020-08-17	2023-08-12	M	YES	NUC	Unknown	/
serum	39	WNF	NO	2024-08-14	2024-08-05	M	NO	NUC	Recovered	/
serum	49	WNF	NO	2024-08-26	2024-08-08	M	NO	SIGM	Recovered	/
serum	36	WNF	NO	2024-08-07	2024-07-26	M	NO	SIGM	Unknown	/
serum	76	WNF	NO	2024-09-08	2024-09-01	M	YES	SIGM	Unknown	/
serum	78	WNF	NO	2024-09-09	2024-08-30	M	NO	SIGM	Unknown	/
serum	60	WNF	NO	2024-09-12	2024-09-01	F	NO	NUC	Recovered	Lineage 2
serum	54	WNF	NO	2024-09-25	2024-08-25	M	NO	SIGM	Recovered	/
serum	49	WNF	NO	2024-09-26	2024-09-10	F	NO	SIGM	Unknown	/
serum	81	WNF	NO	2024-10-19	2024-09-29	M	NO	NUC	Unknown	/
serum	54	WNF	NO	2024-09-25	2024-08-25	M	NO	SIGM	Unknown	/
serum	49	WNF	NO	2024-09-26	2024-09-10	F	NO	SIGM	Unknown	/
serum	62	WNF	NO	11/08/2023	2023-07-30	M	NO	NUC	Unknown	/
serum	33	WNF	NO	23/08/2023	2023-08-11	F	NO	NUC	Unknown	/
serum	32	WNF	NO	23/08/2023	2023-08-07	M	NO	SIGM	Unknown	/
serum	28	WNF	NO	06/09/2023	30/08/2023	M	NO	NUC	Unknown	/
serum	25	WNF	NO	06/09/2023	30/08/2023	M	NO	NUC	Unknown	/
serum	26	WNF	NO	06/09/2023	31/08/2023	M	NO	NUC	Unknown	/
serum	36	WNF	NO	06/09/2023	30/08/2023	F	NO	NUC	Unknown	/
serum	73	WNF	NO	2022-09-19	2022-09-12	F	NO	SIGM	Unknown	/
serum	72	WNF	NO	2019-09-11	2019-09-02	M	NO	NUC	Unknown	Lineage 2
serum	21	WNF	NO	2019-09-16	2019-08-29	F	NO	NUC	Unknown	/
serum	27	WNF	NO	2019-09-16	2019-09-09	M	NO	NUC	Unknown	/
serum	26	WNF	NO	2019-09-19	2019-09-05	F	NO	NUC	Unknown	/
serum	77	USUV	NO	2024-07-30	2024-08-05	M	NO	NUC	Unknown	Europe 2
serum	75	USUV	NO	2024-09-09	2024-09-13	F	NO	NUC	Unknown	/
serum	60	USUV	NO	Unknown	2024-10-04	F	NO	SIGM	Death	Europe 2
serum	80	USUV	NO	2024-08-06	2024-08-11	F	NO	NUC	Unknown	/

## Sheet: Sup 2
		WNV NS1 vs CTL		USUV NS1 vs CTL
	Gene	Fold Regulation	p Value	Fold Regulation	p Value
	ADAM17	6.26	0.047	5.48	0.07
	AGT	-5.29	0.274718	-2	0.352975
	ANGPT1	2.29	0.25	6.89	0.01
	CCL2	2.99	0.057	9.07	0.03
	CCL5	-11.63	0.191703	-1.01	0.375479
	CFLAR	3.39	0.039	3.5	0.046
	EDNRA	4.56	0.048	5.21	0.047
	F2R	5.15	0.03	6.8	0.12
	HIF1A	3.62	0.051	5.1	0.016
	ICAM1	8.22	0.126	10.89	0.042
	IL6	-6.08	0.178891	-1.66	0.292678
	ITGA5	24.25	0.047	19.81	0.059
	MMP1	-1.31	0.426911	-2.89	0.184152
	MMP2	26.48	0.048	26.82	0.044
	PDGFRA	5.3	0.057	10.94	0.036
	PF4	-11.42	0.164934	-5.36	0.19119
	PTGIS	5.05	0.039	5.13	0.053
	SERPINE1	26.72	0.041	19.4	0.088
	SPHK1	12.04	0.03	11.92	0.052
	TFPI	4.4	0.068	4.75	0.049
	TGFB1	27.67	0.036	27	0.032
	THBS1	4.65	0.036	6.6	0.057
	TIMP1	111.17	0.039	193.79	0.036
		WNV NS1 vs USUV NS1
	Gene	Fold Regulation	p Value
	MMP1	2.15	0.005
	AGT	-2.72	0.006
	ANGPT1	-3.1	0.008
	CCL2	-3.12	0.025
	CCL5	-11.81	0.007
	IL6	-3.77	0
	PF4	-2.19	0.011

## Sheet: Sup 3
		IFNAR			SWISS
	Cytokine	WNV vs CTL	USUV vs CTL	WNV vs USUV	WNV vs CTL	USUV vs CTL	WNV vs USUV
	IL1α	Increase	Increase	Increase	NS	NS	NS
	IL1β	Increase	Increase	Increase	/	/	/
	IL2	Increase	NS	Increase	/	/	/
	IL3	Increase	Increase	Increase	/	/	/
	IL4	Increase	Increase	Increase	/	/	/
	IL5	Increase	Increase	NS	/	/	/
	IL6	Increase	Increase	Increase	Increase	NS	Increase
	IL9	Increase	NS	Increase	/	/	/
	IL10	Increase	Increase	Increase	/	/	/
	IL12p70	Increase	Increase	Increase	Increase	Decrease	Increase
	IL13	Increase	Increase	Increase	/	/	/
	IL15	Increase	Increase	Increase	/	/	/
	IL17a	Increase	Increase	Increase	/	/	/
	IL18	Increase	Increase	Increase	/	/	/
	IL22	Increase	NS	NS	Increase	NS	Increase
	IL23	Increase	NS	Increase	/	/	/
	IL27	Increase	NS	Increase	/	/	/
	IL28	Increase	Increase	Increase	/	/	/
	IL31	Increase	Increase	Increase	Increase	NS	Increase
	LIF	Increase	NS	Increase	/	/	/
	IFNα	Increase	Increase	Increase	/	/	/
	IFNγ	Increase	Increase	Increase	/	/	/
	GM-CSF	Increase	Increase	Increase	/	/	/
	M-CSF	NS	NS	NS	/	/	/
	TNFα	Increase	Increase	Increase	Increase	NS	Increase
	CCL2	Increase	Increase	Increase	Increase	NS	Increase
	CCL3	Increase	Increase	Increase	/	/	/
	CCL4	Increase	Increase	NS	Increase	NS	Increase
	CCL5	Increase	Increase	NS	/	/	/
	CCL7	Increase	Increase	Increase	Increase	NS	Increase
	CCL11	Increase	Increase	Increase	Increase	NS	Increase
	CXCL1	Increase	Increase	Increase	Increase	NS	Increase
	CXCL2	Increase	Increase	Increase	Increase	NS	Increase
	CXCL5	NS	Decrease	Increase	NS	NS	NS
	CXCL10	Increase	Increase	Increase	Increase	NS	Increase
										IFNAR
									Cytokine	WNV vs CTL	USUV vs CTL	WNV vs USUV
									IL1α, IL1β, IL3, IL4, IL6, IL10, IL12p70, IL13, IL15, IL17a, IL18, IL28, IL31, IFNα, IFNγ, GM-CSF, TNFα, CCL2, CCL3, CCL7, CCL11, CXCL1, CXCL2, CXCL10	Increase	Increase	Increase
									IL5, CCL4, CCL5	Increase	Increase	NS
									IL2, IL9, IL23, IL27, LIF	Increase	NS	Increase
									IL22	Increase	NS	NS
									CXCL5	NS	Decrease	Increase
									M-CSF	NS	NS	NS
										SWISS
									Cytokine	WNV vs CTL	USUV vs CTL	WNV vs USUV
									IL6, IL22, IL31, TNFα, CCL2, CCL4, CCL7, CCL11, CXCL1, CXCL2, CXCL10	Increase	NS	Increase
									IL1α, CXCL5	NS	NS	NS
									IL12p70	Increase	Decrease	Increase
